# Supplementary material for: Quantitative Bottom-Up Glycomic Analysis of Polysaccharides in Food Matrices Using Liquid Chromatography–Tandem Mass Spectrometry
Source: Anal Chem. 2022 Dec 21;95(2):1008–15. doi: 10.1021/acs.analchem.2c03707 (PMC9850401; doi:10.1021/acs.analchem.2c03707)
Supplement: Supplementary file 2 — ac2c03707_si_002.xlsx [file ac2c03707_si_002.xlsx]

## Sheet: Table_S1
Table S1. Example of isomeric separation of Hex5 isomers using porous graphitic carbon (PGC) as analytical column.
Composition	RT (min)	Linkage 1	Polysaccharide	Chromatographic Resolution
Hex5	10.25	β(1→4)Man	mannan	--
Hex5	11.75	β(1→4)Gal	galactan	2
Hex5	12.9	α(1→4)Glc	amylose	1.53
Hex5	26.7	β(1→4)Glc	cellulose	18.4
Hex5	27.5	β(1→3)Glc	curdlan	1.07
1. Linkages were inferred from known structures of the parent polysaccharides.

## Sheet: Table_S2
Table S2. Oligosaccharide (reduced) fingerprinting library for identification and quantitation of polysaccharides using the FITDOG workflow. Retention time values were based on the LC conditions described in the Methods section. Oligosaccharide compositions were deduced from tandem mass spectra fragmentation pattern.
Polysaccharide	Oligosaccharide	Formula (reduced)	RT(min)	Used as quantifier?
Starch	Hex3	C18 H34 O16	3.4	No
Starch	Hex4	C24 H44 O21	11.75	Yes
Starch	Hex5	C30 H54 O26	13.7	Yes
Starch	Hex6	C36 H64 O31	14.59	Yes
Starch	Hex7	C42 H74 O36	15.09	No
Starch	Hex8	C48 H84 O41	15.59	No
Starch	Hex9	C54 H94 O46	16.26	No
Starch	Hex10	C60 H104 O51	17.26	No
Starch	Hex11	C66 H114 O56	18.49	No
Starch	Hex12	C72 H124 O61	19.49	No
Starch	Hex13	C78 H134 O66	20.1	No
Starch	Hex14	C84 H144 O71	20.55	No
Starch	Hex15	C90 H154 O76	20.88	No
Starch	Hex16	C96 H164 O81	21.27	No
Starch	Hex17	C102 H174 O86	22.11	No
Starch	Hex18	C108 H184 O91	23.28	No
Starch	Hex19	C114 H194 O96	24.4	No
Starch	Hex20	C120 H204 O101	24.77	No
Starch	Hex21	C126 H214 O106	24.89	No
Starch	Hex22	C132 H224 O111	25.03	No
Cellulose	Hex3	C18 H34 O16	14.75	Yes
Cellulose	Hex4	C24 H44 O21	20.21	Yes
Cellulose	Hex5	C30 H54 O26	25.73	Yes
Mannan	Hex3	C18 H34 O16	1.67	No
Mannan	Hex4	C24 H44 O21	3.4	Yes
Mannan	Hex5	C30 H54 O26	9.97	Yes
Mannan	Hex6	C36 H64 O31	12.93	Yes
Mannan	Hex7	C42 H74 O36	13.93	No
Mannan	Hex8	C48 H84 O41	14.77	No
Mannan	Hex9	C54 H94 O46	15.43	No
Mannan	Hex10	C60 H104 O51	15.94	No
Mannan	Hex11	C66 H114 O56	16.49	No
Mannan	Hex12	C72 H124 O61	16.83	No
Mannan	Hex13	C78 H134 O66	17.27	No
Mannan	Hex14	C84 H144 O71	17.72	No
b-Glucan	Hex3	C18 H34 O16	12.59	No
b-Glucan	Hex3	C18 H34 O16	14.75	No
b-Glucan	Hex3	C18 H34 O16	16.27	No
b-Glucan	Hex4	C24 H44 O21	18.33	No
b-Glucan	Hex4	C24 H44 O21	20.39	No
b-Glucan	Hex4	C24 H44 O21	21.23	Yes
b-Glucan	Hex5	C30 H54 O26	23.46	No
b-Glucan	Hex5	C30 H54 O26	24.57	No
b-Glucan	Hex5	C30 H54 O26	25.74	No
b-Glucan	Hex5	C30 H54 O26	26.52	Yes
b-Glucan	Hex5	C30 H54 O26	27.3	Yes
Xylan	Pnt3	C15 H28 O13	10.87	Yes
Xylan	Pnt4	C20 H36 O17	16.21	Yes
Xylan	Pnt5	C25 H44 O21	19.45	Yes
Xylan	Pnt6	C30 H52 O25	22.4	No
Xylan	Pnt7	C35 H60 O29	25.96	No
Xylan	Pnt8	C40 H68 O33	28.08	No
Chitin	HexNAc3	C16 H30 O11 N2	10.6	Yes
Chitin	HexNAc4	C24 H43 O16 N3	14.8	No
Chitin	HexNAc5	C32 H56 O21 N4	16.3	Yes
Chitin	HexNAc6	C40 H69 O26 N5	18.2	Yes
Chitin	HexNAc7	C48 H82 O31 N6	19.1	No
Chitin	HexNAc8	C56 H95 O36 N7	20.4	No
Chitin	HexNAc9	C64 H108 O41 N8	21.12	No
Arabinan, linear	Pnt3	C15 H28 O13	5.18	Yes
Arabinan, linear	Pnt4	C20 H36 O17	13.42	Yes
Arabinan, linear	Pnt5	C25 H44 O21	15.92	Yes
Arabinan, linear	Pnt6	C30 H52 O25	17.76	No
Arabinan, linear	Pnt7	C35 H60 O29	19.26	No
Arabinan, linear	Pnt8	C40 H68 O33	20.66	No
Arabinan, linear	Pnt9	C50 H84 O41	21.88	No
Galactan	Hex3	C12 H24 O11	2.28	Yes
Galactan	Hex4	C18 H34 O16	7.35	Yes
Galactan	Hex5	C24 H44 O21	12.2	Yes
Galactan	Hex6	C30 H54 O26	13.31	No
Galactan	Hex7	C36 H64 O31	13.92	No
Galactan	Hex8	C42 H74 O36	14.47	No
Galactan	Hex9	C48 H84 O41	15.37	No
Galactan	Hex10	C54 H94 O46	17	No
Galactan	Hex11	C60 H104 O51	18.4	No
Galactan	Hex12	C66 H114 O56	19.4	No
Galactan	Hex13	C72 H124 O61	20	No
Galactan	Hex14	C78 H134 O66	20.5	No
Xyloglucan	Hex2:Pnt1	C17 H32 O15	12.1	Yes
Xyloglucan	Hex2:Pnt2	C22 H40 O19	14.6	Yes
Xyloglucan	Hex3:Pnt1	C23 H42 O20	14	Yes
Xyloglucan	Hex3:Pnt1	C23 H42 O20	16.5	No
Xyloglucan	Hex3:Pnt1	C23 H42 O20	18.1	No
Xyloglucan	Hex3:Pnt2	C28 H50 O24	18.8	No
Arabinogalactan	Hex3	C18 H34 O16	1.73	No
Arabinogalactan	Hex2:Pnt1	C17 H32 O15	2.18	No
Arabinogalactan	Hex3	C18 H34 O16	2.3	No
Arabinogalactan	Hex4	C24 H44 O21	2.85	No
Arabinogalactan	Hex1:Pnt3	C21 H38 O18	3.21	No
Arabinogalactan	Hex4	C24 H44 O21	3.37	No
Arabinogalactan	Hex2:Pnt2	C22 H40 O19	3.82	No
Arabinogalactan	Pnt3	C15 H28 O13	4	No
Arabinogalactan	Hex4	C24 H44 O21	4.68	No
Arabinogalactan	Hex3	C18 H34 O16	4.83	No
Arabinogalactan	Hex5	C30 H54 O26	6.59	No
Arabinogalactan	Hex4	C24 H44 O21	6.95	No
Arabinogalactan	Hex5	C30 H54 O26	7.28	No
Arabinogalactan	Hex3:Pnt1	C23 H42 O20	7.28	No
Arabinogalactan	Hex2:Pnt1	C17 H32 O15	9.22	No
Arabinogalactan	Hex2:Pnt1	C17 H32 O15	11.21	No
Arabinogalactan	Hex6	C36 H64 O31	11.36	No
Arabinogalactan	Hex5	C30 H54 O26	11.5	No
Arabinogalactan	Hex2:Pnt1	C17 H32 O15	11.66	No
Arabinogalactan	Hex4	C24 H44 O21	12.14	No
Arabinogalactan	Hex3:Pnt1	C23 H42 O20	12.26	No
Arabinogalactan	Hex5	C30 H54 O26	12.8	No
Arabinogalactan	Hex4	C24 H44 O21	12.97	No
Arabinogalactan	Hex3:Pnt1	C23 H42 O20	13.31	No
Arabinogalactan	Hex2:Pnt2	C22 H40 O19	13.31	No
Arabinogalactan	Hex5	C30 H54 O26	13.48	No
Arabinogalactan	Hex6	C36 H64 O31	13.63	No
Arabinogalactan	Hex7	C42 H74 O36	14.3	No
Arabinogalactan	Hex6	C36 H64 O31	15	No
Arabinogalactan	Hex5:Pnt1	C35 H62 O30	15	No
Arabinogalactan	Hex6	C36 H64 O31	15.44	No
Arabinogalactan	Hex7	C42 H74 O36	16.25	No
Arabinogalactan	Hex6	C36 H64 O31	16.37	No
Arabinogalactan	Pnt4	C20 H36 O17	16.51	No
Arabinogalactan	Hex7	C42 H74 O36	16.69	No
Arabinogalactan	Hex8	C48 H84 O41	17	No
Arabinogalactan	Hex4:Pnt1	C29 H52 O25	17.19	No
Arabinogalactan	Hex7	C42 H74 O36	17.54	No
Arabinogalactan	Hex8	C48 H84 O41	18.1	No
Arabinogalactan	Hex8	C48 H84 O41	18.44	No
Arabinogalactan	Hex5	C30 H54 O26	18.81	No
Arabinoxylan	Pnt3	C15 H28 O13	2.04	No
Arabinoxylan	Pnt3	C15 H28 O13	2.67	No
Arabinoxylan	Pnt3	C15 H28 O13	4.23	No
Arabinoxylan	Pnt4	C20 H36 O17	4.74	No
Arabinoxylan	Pnt4	C20 H36 O17	7.48	No
Arabinoxylan	Pnt4	C20 H36 O17	8.23	No
Arabinoxylan	Pnt4	C20 H36 O17	10.76	No
Arabinoxylan	Pnt4	C20 H36 O17	12.07	No
Arabinoxylan	Pnt4	C20 H36 O17	12.38	No
Arabinoxylan	Pnt4	C20 H36 O17	13.15	No
Arabinoxylan	Pnt5	C25 H44 O21	13.41	No
Arabinoxylan	Pnt5	C25 H44 O21	13.69	No
Arabinoxylan	Pnt5	C25 H44 O21	14.25	No
Arabinoxylan	Pnt5	C25 H44 O21	14.55	No
Arabinoxylan	Pnt5	C25 H44 O21	14.91	No
Arabinoxylan	Pnt5	C25 H44 O21	15.59	No
Arabinoxylan	Pnt5	C25 H44 O21	16.11	No
Arabinoxylan	Pnt3	C15 H28 O13	16.47	No
Arabinoxylan	Pnt6	C30 H52 O25	16.6	No
Arabinoxylan	Pnt5	C25 H44 O21	17.05	No
Arabinoxylan	Pnt6	C30 H52 O25	17.3	No
Arabinoxylan	Pnt5	C25 H44 O21	18.03	No
Arabinoxylan	Pnt4	C20 H36 O17	18.45	No
Arabinoxylan	Pnt5	C25 H44 O21	18.53	No
Arabinoxylan	Pnt6	C30 H52 O25	18.77	No
Arabinoxylan	Pnt4	C20 H36 O17	19.13	No
Arabinoxylan	Pnt6	C30 H52 O25	19.65	No
Arabinoxylan	Pnt4	C20 H36 O17	19.75	No
Arabinoxylan	Pnt6	C30 H52 O25	20.24	No
Arabinoxylan	Pnt6	C30 H52 O25	21.16	No
Arabinoxylan	Pnt6	C30 H52 O25	21.39	No
Arabinoxylan	Pnt7	C35 H60 O29	21.67	No
Arabinoxylan	Pnt6	C30 H52 O25	21.94	No
Arabinoxylan	Pnt5	C25 H44 O21	22.06	No
Arabinoxylan	Pnt7	C35 H60 O29	22.59	No
Arabinoxylan	Pnt6	C30 H52 O25	22.71	No
Arabinoxylan	Pnt6	C30 H52 O25	23.14	No
Arabinoxylan	Pnt5	C25 H44 O21	24.41	No
Arabinoxylan	Pnt7	C35 H60 O29	24.55	No
Arabinoxylan	Pnt7	C35 H60 O29	25.37	No
Arabinoxylan	Pnt6	C30 H52 O25	26.06	No
Arabinoxylan	Pnt8	C40 H68 O33	27.62	No
Arabinoxylan	Pnt7	C35 H60 O29	28.46	No
Curdlan	Hex3	C18 H34 O16	13.7	No
Curdlan	Hex4	C24 H44 O21	20.72	No
Curdlan	Hex5	C30 H54 O26	27.96	No
Galactomannan	Hex3	C18 H34 O16	2.58	No
Galactomannan	Hex4	C24 H44 O21	3.88	No
Galactomannan	Hex4	C24 H44 O21	4.25	No
Galactomannan	Hex4	C24 H44 O21	4.67	No
Galactomannan	Hex4	C24 H44 O21	8.18	No
Galactomannan	Hex5	C30 H54 O26	9.99	No
Galactomannan	Hex5	C30 H54 O26	11.02	No
Galactomannan	Hex5	C30 H54 O26	11.34	No
Galactomannan	Hex4	C24 H44 O21	12.14	No
Galactomannan	Hex5	C30 H54 O26	12.26	No
Galactomannan	Hex6	C36 H64 O31	13.03	No
Galactomannan	Hex5	C30 H54 O26	13.15	No
Galactomannan	Hex6	C36 H64 O31	13.57	No
Galactomannan	Hex6	C36 H64 O31	13.79	No
Galactomannan	Hex6	C36 H64 O31	14.1	No
Galactomannan	Hex7	C42 H74 O36	14.63	No
Galactomannan	Hex6	C36 H64 O31	14.85	No
Galactomannan	Hex4	C24 H44 O21	15.21	No
Galactomannan	Hex7	C42 H74 O36	15.35	No
Galactomannan	Hex8	C48 H84 O41	15.9	No
Galactomannan	Hex6	C36 H64 O31	16.48	No
Galactomannan	Hex7	C42 H74 O36	16.63	No
Galactomannan	Hex8	C48 H84 O41	16.93	No
Glucomannan	Hex3	C18 H34 O16	1.92	No
Glucomannan	Hex4	C24 H44 O21	5.62	No
Glucomannan	Hex3	C18 H34 O16	6.55	No
Glucomannan	Hex3	C18 H34 O16	8.73	No
Glucomannan	Hex4	C24 H44 O21	10.62	No
Glucomannan	Hex5	C30 H54 O26	11.45	No
Glucomannan	Hex4	C24 H44 O21	11.6	No
Glucomannan	Hex3	C18 H34 O16	11.84	No
Glucomannan	Hex4	C24 H44 O21	12.27	No
Glucomannan	Hex4	C24 H44 O21	12.92	No
Glucomannan	Hex6	C36 H64 O31	12.93	No
Glucomannan	Hex5	C30 H54 O26	13.2	No
Glucomannan	Hex6	C36 H64 O31	13.56	No
Glucomannan	Hex3	C18 H34 O16	14.02	No
Glucomannan	Hex6	C36 H64 O31	14.31	No
Glucomannan	Hex7	C42 H74 O36	15.02	No
Glucomannan	Hex5	C30 H54 O26	15.26	No
Glucomannan	Hex6	C36 H64 O31	15.52	No
Glucomannan	Hex8	C48 H84 O41	15.82	No
Glucomannan	Hex5	C30 H54 O26	15.94	No
Glucomannan	Hex4	C24 H44 O21	16.23	No
Glucomannan	Hex6	C36 H64 O31	16.46	No
Glucomannan	Hex5	C30 H54 O26	16.62	No
Glucomannan	Hex4	C24 H44 O21	16.77	No
Glucomannan	Hex7	C42 H74 O36	17.02	No
Glucomannan	Hex5	C30 H54 O26	17.14	No
Glucomannan	Hex6	C36 H64 O31	17.3	No
Glucomannan	Hex5	C30 H54 O26	17.62	No
Glucomannan	Hex6	C36 H64 O31	17.74	No
Glucomannan	Hex5	C30 H54 O26	17.86	No
Glucomannan	Hex4	C24 H44 O21	18.01	No
Glucomannan	Hex5	C30 H54 O26	18.26	No
Glucomannan	Hex7	C42 H74 O36	18.37	No
Glucomannan	Hex6	C36 H64 O31	18.51	No
Glucomannan	Hex7	C42 H74 O36	18.79	No
Glucomannan	Hex5	C30 H54 O26	19.06	No
Glucomannan	Hex6	C36 H64 O31	19.14	No
Glucomannan	Hex7	C42 H74 O36	19.24	No
Glucomannan	Hex6	C36 H64 O31	19.4	No
Glucomannan	Hex7	C42 H74 O36	20.03	No
Glucomannan	Hex7	C42 H74 O36	20.31	No
Glucomannan	Hex8	C48 H84 O41	20.83	No
Glucomannan	Hex4	C24 H44 O21	21.11	No
Glucomannan	Hex7	C42 H74 O36	21.54	No
Glucomannan	Hex5	C30 H54 O26	21.85	No
Glucomannan	Hex7	C42 H74 O36	21.99	No
Glucomannan	Hex5	C30 H54 O26	22.27	No
Glucomannan	Hex6	C36 H64 O31	22.76	No
Glucomannan	Hex7	C42 H74 O36	23.22	No
Glucomannan	Hex7	C42 H74 O36	23.88	No
Glucomannan	Hex6	C36 H64 O31	24.72	No
Glucomannan	Hex5	C30 H54 O26	25.42	No
Glucomannan	Hex6	C36 H64 O31	25.77	No
Glucomannan	Hex8	C48 H84 O41	27	No
Glucomannan	Hex9	C54 H94 O46	27.68	No
Lichenan	Hex3	C18 H34 O16	2.04	No
Lichenan	Hex4	C24 H44 O21	2.88	No
Lichenan	Hex3	C18 H34 O16	3.06	No
Lichenan	Hex3	C18 H34 O16	3.34	No
Lichenan	Hex3	C18 H34 O16	5.85	No
Lichenan	Hex5	C30 H54 O26	6.14	No
Lichenan	Hex5	C30 H54 O26	7.59	No
Lichenan	Hex4	C24 H44 O21	9.07	No
Lichenan	Hex6	C36 H64 O31	10.1	No
Lichenan	Hex6	C36 H64 O31	10.78	No
Lichenan	Hex5	C30 H54 O26	11.08	No
Lichenan	Hex7	C42 H74 O36	12.13	No
Lichenan	Hex3	C18 H34 O16	12.59	No
Lichenan	Hex6	C36 H64 O31	12.89	No
Lichenan	Hex5	C30 H54 O26	13.42	No
Lichenan	Hex5	C30 H54 O26	14.29	No
Lichenan	Hex6	C36 H64 O31	14.75	No
Lichenan	Hex3	C18 H34 O16	15.02	No
Lichenan	Hex6	C36 H64 O31	15.34	No
Lichenan	Hex5	C30 H54 O26	16.53	No
Lichenan	Hex7	C42 H74 O36	16.62	No
Lichenan	Hex6	C36 H64 O31	17.23	No
Lichenan	Hex6	C36 H64 O31	17.62	No
Lichenan	Hex7	C42 H74 O36	18.1	No
Lichenan	Hex7	C42 H74 O36	18.52	No
Lichenan	Hex8	C48 H84 O41	18.96	No
Lichenan	Hex7	C42 H74 O36	20.39	No
Lichenan	Hex8	C48 H84 O41	20.99	No
Lichenan	Hex9	C54 H94 O46	21.45	No
Lichenan	Hex4	C24 H44 O21	22.22	No
Lichenan	Hex5	C30 H54 O26	24.88	No
Lichenan	Hex5	C30 H54 O26	25.82	No
Lichenan	Hex6	C36 H64 O31	27.31	No
Lichenan	Hex6	C36 H64 O31	31.06	No

## Sheet: Table_S3
Table S3. Example of annotation output of GlycoNote.
spectra	retention	precursor	glycan mass	PPM	Hex Pent HexA dHex CH3	description	charge	Cov. Int	Cov. Seq	C13	Total MS/MS intensity
FFV_EP_22.d, MS/MS of 345.1363085 1+ at 1.75028333333333 mins	1.75	345.136	345.137	-4.3	2_0_0_0_0	Hex_2 RED_1 H2O_1	1	0.77	1	0	13188.2
FFV_EP_22.d, MS/MS of 315.1276143 1+ at 1.76548333333333 mins	1.765	315.128	315.127	3.2	1_1_0_0_0	Hex_1 Pent_1 RED_1 H2O_1	1	0.85	1	0	1358.2
FFV_EP_22.d, MS/MS of 507.1895569 1+ at 2.84265 mins	2.843	507.19	507.19	-0.6	3_0_0_0_0	Hex_3 RED_1 H2O_1	1	0.76	1	0	794.632
FFV_EP_22.d, MS/MS of 507.1895569 1+ at 4.15603333333333 mins	4.156	507.19	507.19	-0.6	3_0_0_0_0	Hex_3 RED_1 H2O_1	1	0.82	1	0	2813.26
FFV_EP_22.d, MS/MS of 507.1895569 1+ at 4.34954973958333 mins	4.35	507.19	507.19	-0.6	3_0_0_0_0	Hex_3 RED_1 H2O_1	1	0.84	1	0	2269.9
FFV_EP_22.d, MS/MS of 477.1779683 1+ at 4.48158333333333 mins	4.482	477.178	477.18	-3.8	2_1_0_0_0	Hex_2 Pent_1 RED_1 H2O_1	1	0.85	1	0	16139.2
FFV_EP_22.d, MS/MS of 345.1363085 1+ at 4.6077 mins	4.608	345.136	345.137	-4.3	2_0_0_0_0	Hex_2 RED_1 H2O_1	1	0.8	1	0	304.254
FFV_EP_22.d, MS/MS of 477.1779683 1+ at 4.61286666666667 mins	4.613	477.178	477.18	-3.8	2_1_0_0_0	Hex_2 Pent_1 RED_1 H2O_1	1	0.82	1	0	7908.16
FFV_EP_22.d, MS/MS of 507.1895569 1+ at 4.69048333333333 mins	4.69	507.19	507.19	-0.6	3_0_0_0_0	Hex_3 RED_1 H2O_1	1	0.86	1	0	9821.96
FFV_EP_22.d, MS/MS of 507.1895569 1+ at 4.79488333333333 mins	4.795	507.19	507.19	-0.6	3_0_0_0_0	Hex_3 RED_1 H2O_1	1	0.8	1	0	4742.06
FFV_EP_22.d, MS/MS of 669.2412821 1+ at 8.33273333333333 mins	8.333	669.241	669.243	-3.1	4_0_0_0_0	Hex_4 RED_1 H2O_1	1	0.91	1	0	996.497
FFV_EP_22.d, MS/MS of 669.2412821 1+ at 9.19586666666667 mins	9.196	669.241	669.243	-3.1	4_0_0_0_0	Hex_4 RED_1 H2O_1	1	0.82	1	0	1085.2
FFV_EP_22.d, MS/MS of 669.2412821 1+ at 9.38093333333333 mins	9.381	669.241	669.243	-3.1	4_0_0_0_0	Hex_4 RED_1 H2O_1	1	0.95	1	0	318.947
FFV_EP_22.d, MS/MS of 683.2210693 1+ at 10.9668166666667 mins	10.967	683.221	683.222	-2	3_0_1_0_0	Hex_3 HexA_1 RED_1 H2O_1	1	0.79	1	0	1509.49
FFV_EP_22.d, MS/MS of 683.2210693 1+ at 11.0729666666667 mins	11.073	683.221	683.222	-2	3_0_1_0_0	Hex_3 HexA_1 RED_1 H2O_1	1	0.82	1	0	1017.61
FFV_EP_22.d, MS/MS of 669.2412821 1+ at 11.4957333333333 mins	11.496	669.241	669.243	-3.1	4_0_0_0_0	Hex_4 RED_1 H2O_1	1	0.84	1	0	3007.3
FFV_EP_22.d, MS/MS of 669.2412821 1+ at 12.3089 mins	12.309	669.241	669.243	-3.1	4_0_0_0_0	Hex_4 RED_1 H2O_1	1	0.85	1	0	8415.77
FFV_EP_22.d, MS/MS of 639.2306671 1+ at 12.31455 mins	12.315	639.231	639.233	-2.5	3_1_0_0_0	Hex_3 Pent_1 RED_1 H2O_1	1	0.86	1	0	6751.11
FFV_EP_22.d, MS/MS of 507.1895569 1+ at 12.40875 mins	12.409	507.19	507.19	-0.6	3_0_0_0_0	Hex_3 RED_1 H2O_1	1	0.86	0.5	0	344.491
FFV_EP_22.d, MS/MS of 683.2210693 1+ at 13.71605 mins	13.716	683.221	683.222	-2	3_0_1_0_0	Hex_3 HexA_1 RED_1 H2O_1	1	0.78	1	0	3468.78
FFV_EP_22.d, MS/MS of 653.2086792 1+ at 13.7321166666667 mins	13.732	653.209	653.212	-4.4	2_1_1_0_0	Hex_2 Pent_1 HexA_1 RED_1 H2O_1	1	0.78	1	0	4431.91
FFV_EP_22.d, MS/MS of 831.2917786 1+ at 14.2426666666667 mins	14.243	831.292	831.296	-4.7	5_0_0_0_0	Hex_5 RED_1 H2O_1	1	0.85	1	0	10996.8
FFV_EP_22.d, MS/MS of 801.2846273 1+ at 14.31205 mins	14.312	801.285	801.285	-0.5	4_1_0_0_0	Hex_4 Pent_1 RED_1 H2O_1	1	0.85	1	0	13952.6
FFV_EP_22.d, MS/MS of 801.2846273 1+ at 14.39795 mins	14.398	801.285	801.285	-0.5	4_1_0_0_0	Hex_4 Pent_1 RED_1 H2O_1	1	0.77	1	0	2529.5
FFV_EP_22.d, MS/MS of 993.3475138 1+ at 14.86645 mins	14.866	993.348	993.349	-0.7	6_0_0_0_0	Hex_6 RED_1 H2O_1	1	0.78	0.8	0	329.934
FFV_EP_22.d, MS/MS of 845.2740479 1+ at 14.9462833333333 mins	14.946	845.274	845.275	-1.4	4_0_1_0_0	Hex_4 HexA_1 RED_1 H2O_1	1	0.78	1	0	2575.41
FFV_EP_22.d, MS/MS of 993.3475138 1+ at 15.1956666666667 mins	15.196	993.348	993.349	-0.7	6_0_0_0_0	Hex_6 RED_1 H2O_1	1	0.79	1	0	3403.22
FFV_EP_22.d, MS/MS of 963.3362732 1+ at 15.3622333333333 mins	15.362	963.336	963.338	-2.3	5_1_0_0_0	Hex_5 Pent_1 RED_1 H2O_1	1	0.81	1	0	9979.86
FFV_EP_22.d, MS/MS of 507.1895569 1+ at 15.5079 mins	15.508	507.19	507.19	-0.6	3_0_0_0_0	Hex_3 RED_1 H2O_1	1	0.81	1	0	12628.5
FFV_EP_22.d, MS/MS of 845.2740479 1+ at 15.5342166666667 mins	15.534	845.274	845.275	-1.4	4_0_1_0_0	Hex_4 HexA_1 RED_1 H2O_1	1	0.83	1	0	9103.93
FFV_EP_22.d, MS/MS of 507.1895569 1+ at 15.6439833333333 mins	15.644	507.19	507.19	-0.6	3_0_0_0_0	Hex_3 RED_1 H2O_1	1	0.76	1	0	790.191
FFV_EP_22.d, MS/MS of 1155.3984985 1+ at 16.0046 mins	16.005	1155.4	1155.4	-3	7_0_0_0_0	Hex_7 RED_1 H2O_1	1	0.77	1	0	12772.9
FFV_EP_22.d, MS/MS of 959.3047485 1+ at 16.3166166666667 mins	16.317	959.305	959.307	-2.1	1_1_2_2_0	Hex_1 Pent_1 HexA_2 dHex_2 RED_1 H2O_1	1	0.82	1	0	986.576
FFV_EP_22.d, MS/MS of 959.3047485 1+ at 16.3166166666667 mins	16.317	959.305	959.307	-2.2	1_2_2_1_1	Hex_1 Pent_2 HexA_2 dHex_1 CH3_1 RED_1 H2O_1	1	0.82	0.83	0	986.576
FFV_EP_22.d, MS/MS of 815.2635345 1+ at 16.4490833333333 mins	16.449	815.264	815.265	-0.9	3_1_1_0_0	Hex_3 Pent_1 HexA_1 RED_1 H2O_1	1	0.79	1	0	2139.98
FFV_EP_22.d, MS/MS of 1007.3240153 1+ at 16.6341666666667 mins	16.634	1007.32	1007.33	-4	5_0_1_0_0	Hex_5 HexA_1 RED_1 H2O_1	1	0.81	1	0	4980.37
FFV_EP_22.d, MS/MS of 1121.3542480 1+ at 16.7861666666667 mins	16.786	1121.35	1121.36	-5.2	2_1_2_2_0	Hex_2 Pent_1 HexA_2 dHex_2 RED_1 H2O_1	1	0.78	1	0	2026.19
FFV_EP_22.d, MS/MS of 1121.3542480 1+ at 16.7861666666667 mins	16.786	1121.35	1121.36	-5.3	2_2_2_1_1	Hex_2 Pent_2 HexA_2 dHex_1 CH3_1 RED_1 H2O_1	1	0.78	1	0	2026.19
FFV_EP_22.d, MS/MS of 983.3353271 2+ at 21.4182333333333 mins	21.418	1965.66	1965.67	-1.4	12_0_0_0_0	Hex_12 RED_1 H2O_1	2	0.81	0.54	0	203.791
FFV_EP_22.d, MS/MS of 831.2917786 1+ at 27.1899666666667 mins	27.19	831.292	831.296	-4.7	5_0_0_0_0	Hex_5 RED_1 H2O_1	1	0.8	1	0	5312.2
FFV_EP_22.d, MS/MS of 831.2917786 1+ at 27.3742 mins	27.374	831.292	831.296	-4.7	5_0_0_0_0	Hex_5 RED_1 H2O_1	1	0.81	1	0	761.006
